# Supplementary material for: Artificial intelligence-enhanced electrocardiography derived body mass index as a predictor of future cardiometabolic disease
Source: NPJ Digit Med. 2024 Jun 25;7:167. doi: 10.1038/s41746-024-01170-0 (PMC11199586; doi:10.1038/s41746-024-01170-0)
Supplement: Supplementary file 2 — Online supplement [file 41746_2024_1170_MOESM2_ESM.zip]

Archive with 12 entries (11 files):
- Online_supplement/
- __MACOSX/._Online_supplement
- Online_supplement/Fig6A_mwas.html
- __MACOSX/Online_supplement/._Fig6A_mwas.html
- Online_supplement/.DS_Store
- __MACOSX/Online_supplement/._.DS_Store
- Online_supplement/Fig5A_clinical_phewas.html
- __MACOSX/Online_supplement/._Fig5A_clinical_phewas.html
- Online_supplement/Fig7A_pwas.html
- __MACOSX/Online_supplement/._Fig7A_pwas.html
- Online_supplement/Fig4A_disease_phewas.html
- __MACOSX/Online_supplement/._Fig4A_disease_phewas.html
